# Supplementary material for: Changes in the Carotenoids of Zamia dressleri Leaves during Development
Source: Plants (Basel). 2024 Apr 30;13(9):1251. doi: 10.3390/plants13091251 (PMC11085121; doi:10.3390/plants13091251)
Supplement: Supplementary file 1 [file plants-13-01251-s001.zip]

Archive with 1 entries (1 files):
- plants-2956601-supplementary.pdf
